# Supplementary material for: Simulating cardiac fluid dynamics in the human heart
Source: PNAS Nexus. 2024 Sep 10;3(10):pgae392. doi: 10.1093/pnasnexus/pgae392 (PMC11492567; doi:10.1093/pnasnexus/pgae392)
Supplement: pgae392_Supplementary_Data [file pgae392_supplementary_data.zip]

Archive with 6 entries (6 files):
- supplementary_information.pdf
- Video S1.mp4
- Video S2.mp4
- Video S3.mp4
- Video S4.mp4
- Video S5.mp4
